# Supplementary material for: No sex differences in adult telomere length across vertebrates: a meta-analysis
Source: R Soc Open Sci. 2020 Nov 11;7(11):200548. doi: 10.1098/rsos.200548 (PMC7735339; doi:10.1098/rsos.200548)
Supplement: Raw data used in the meta-analyses [file rsos200548supp1.xlsx]

## Sheet: dataMA1
Author	Year	TL_Male	SDTL_Male	Sample_size_Male	TL_Female	SDTL_Female	Sample_Size_Female	g	Variance	Class	Species	Population	Sample	Sampled_tissue	Tissue	Method_TL_Measurement	Wild/Captive	Data_quality	AFR	Mass_M	Mass_F	Diff_expectancy	Mating_system
Izzo	2014	0.711	0.406447	31	0.66	0.356441	42	0.133357	0.0561894	Fish	Cyprinus_carpio	River_Murray_South_Australia	1	Muscle	Other	qPCR	Wild	High	0.993252	3200	4060	-0.356957	Promiscuity
Gao	2015	15.1738	0.760206	8	15.2938	1.78211	21	-0.0737684	0.172713	Fish	Menidia_menidia	Annapolis_Royal_Basin_Canada	2	Brain	Other	qPCR	Captive	High	0	11.5	14.5	NA	Promiscuity
Gao	2015	14.868	0.670668	10	14.9036	0.304147	28	-0.0816701	0.135802	Fish	Menidia_menidia	Annapolis_Royal_Basin_Canada	2	Muscle	Other	qPCR	Captive	High	0	11.5	14.5	NA	Promiscuity
Noreikiene	2017	1.01456	0.37357	39	1.14895	0.41569	44	-0.335789	0.0490475	Fish	Pungitius_pungitius	Lab1	3	Brain	Other	qPCR	Captive	Low	0.182322	NA	NA	NA	NA
McLennan	2016	1.25952	0.566185	39	1.43262	0.815079	28	-0.251339	0.0618267	Fish	Salmo_salar	Blackwater_river_Scotland	4	Adipose_fin	Other	qPCR	Wild	High	0.693147	3000	5200	NA	Promiscuity
McLennan	2018	0.969134	0.287992	50	0.864497	0.148529	39	0.436991	0.0467138	Fish	Salmo_salar	NA	5	Adipose_fin	Other	qPCR	Wild	High	0.693147	3000	5200	NA	Promiscuity
Asghar	2015	0.726268	0.21135	36	0.741851	0.134165	32	-0.0859282	0.0590821	Aves	Acrocephalus_arundinaceus	Lake_Kvismaren_Sweden	6	RBC	RBC	qPCR	Wild	High	0	30.7	28.4	0	Monogamous
Bebbington	2016	0.979754	0.353464	466	0.920752	0.319541	371	0.173967	0.00485942	Aves	Acrocephalus_sechellensis	Cousin_Island	7	RBC	RBC	qPCR	Wild	High	0	16.4	15	0	Monogamous
LeVaillant	2015	0.609208	0.282481	24	0.572731	0.336809	26	0.115094	0.0802607	Aves	Aptenodytes_patagonicus	La_grande_Manchotière_Crozet_archipelago	8	RBC	RBC	qPCR	Wild	Low	1.09861	12435	11067	0.109425	Monogamous
Reichert	2015	0.921962	0.44001	53	1.00306	0.57251	53	-0.157681	0.0378531	Aves	Aptenodytes_patagonicus	La_grande_Manchotière_Crozet_archipelago	9	RBC	RBC	qPCR	Wild	High	1.09861	12435	11067	0.109425	Monogamous
Schull	2018	0.939955	0.463379	73	0.988439	0.554797	73	-0.0943604	0.0274278	Aves	Aptenodytes_patagonicus	La_grande_Manchotière_Crozet_archipelago	10	RBC	RBC	qPCR	Wild	Low	1.09861	12435	11067	0.109425	Monogamous
Pauliny	2012	11.9706	0.711977	11	11.5094	0.641415	23	0.67796	0.141147	Aves	Branta_leucopsis	Laus_holfmar_east_coast_of_Gotland_Sweden	11	RBC	RBC	TRFS	Wild	Low	0	1841.5	1595.9	-0.233615	Monogamous
Pauliny	2006	13.417	0.335	15	13.478	0.327	9	-0.177339	0.178433	Aves	Calidris_alpina	Southwestern_Sweden	12	RBC	RBC	TRFI	Wild	High	0.693147	44.2	49.6	0	Monogamous
Salomons	2009	5078	506	23	4964	419	25	0.242365	0.0840901	Aves	Corvus_monedula	Haren_Netherland	13	RBC	RBC	TRFI	Wild	High	0.693147	232.47	165.26	NA	Monogamous
Hall	2004	10.2646	1.30304	30	9.67383	1.44826	30	0.423268	0.0681596	Aves	Diomedea_exulans	Bird_Island_South_Georgia	14	RBC	RBC	TRFS	Wild	High	1.94591	9440	7840	0.35775	Monogamous
Juola	2006	8437.24	434.182	6	8471.84	437.578	16	-0.0762021	0.229299	Aves	Fregata_minor	Tern_Island_Northwest_Hawaiian_Islands	15	RBC	RBC	TRFI	Wild	Low	2.07944	927	1183	NA	Monogamous
Khoriauli	2017	0.683437	0.234347	65	0.644701	0.219685	65	0.169538	0.0308798	Aves	Hirundo_rustica	Lombardia_Italy	16	RBC	RBC	qPCR	Wild	High	0	17.6	19.2	0.0222661	Monogamous
Mizutani	2009	5.4	0.74	33	5.66	1.03	49	-0.278445	0.0511839	Aves	Larus_crassirostris	Rishiri_Island_Hokkaido	17	RBC	RBC	TRFS	Wild	High	1.09861	591	522	NA	Monogamous
Mizutani	2013	11.3585	1.06381	53	11.6263	1.64798	19	-0.213566	0.0718162	Aves	Larus_crassirostris	Kabushima_Island_Japan	18	RBC	RBC	TRFS	Wild	High	1.09861	591	522	NA	Monogamous
Schmidt	2016	1.362	0.44268	10	1.5349	0.30289	10	-0.436601	0.204765	Aves	Leucophaeus_pipixcan	North_Dakota	19	RBC	RBC	qPCR	Wild	High	0.693147	275	260	NA	Monogamous
Johnsen	2017	1.08557	0.265809	55	1.13034	0.333784	42	-0.14951	0.0421066	Aves	Luscinia_svecica	Øvre_Heimdalen_Oppland_Norway	20	RBC	RBC	qPCR	Wild	High	0	17.2	16.5	0	Monogamous
Foote	2011	7.926	0.644323	27	8.35	0.630571	20	-0.652873	0.0915715	Aves	Macronectes_giganteus	Bird_Island_South_Georgia	21	RBC	RBC	TRFS	Wild	Low	2.07944	4940	3850	1.02436	Monogamous
Foote	2008	8.02381	0.493107	21	8.625	0.677003	16	-1.01571	0.124061	Aves	Macronectes_halli	Bird_Island_South_Georgia	22	RBC	RBC	TRFS	Wild	Low	2.07944	4902	3724	0.272644	Monogamous
Sudyka	2014	1.29537	1.00434	36	0.964686	0.433889	20	0.384268	0.0790962	Aves	Parus_caeruleus	Baltic_island_of_Gotland_Sweden	23	RBC	RBC	qPCR	Wild	High	0	11	11	0.194503	Monogamous
Ouyang	2017	25.3214	1.2	23	26.0077	1.6	19	-0.482918	0.0988862	Aves	Parus_major	Ede_Netherlands	24	RBC	RBC	TRFI	Wild	High	0	18.9	17.6	0.115532	Monogamous
Salmon	2017	1.50587	0.517614	35	1.27055	0.452945	44	0.482869	0.0527744	Aves	Parus_major	City_Malmö_Sweden	25	RBC	RBC	qPCR	Wild	High	0	18.9	17.6	0.115532	Monogamous
Salmon	2017	1.24035	0.47702	32	1.23169	0.496503	44	0.0175589	0.0539793	Aves	Parus_major	Forest_Malmö_Sweden	26	RBC	RBC	qPCR	Wild	High	0	18.9	17.6	0.115532	Monogamous
Pauliny	2006	21.214	0.391	10	21.277	0.349	6	-0.158188	0.267449	Aves	Riparia_riparia	Tisza_River_Hungary	27	RBC	RBC	TRFI	Wild	High	0	13	13.9	0	Monogamous
Blevin	2017	9.98114	0.849841	22	9.58806	0.832752	16	0.456626	0.110698	Aves	Rissa_tridactyla	Kongsfjorden_Svalbard	28	RBC	RBC	TRFS	Wild	Low	1.09861	443	393	-0.36528	Monogamous
Bauch	2016	10219.6	622.712	106	10133	618.137	127	0.139085	0.0173495	Aves	Sterna_hirundo	Wilhelmshaven	29	RBC	RBC	TRFI	Wild	High	1.09861	124	126	0	Monogamous
Horn	2011	15.9062	1.08831	33	15.29	0.939623	34	0.59972	0.0623989	Aves	Strigops_habroptila	New_Zealand	30	RBC	RBC	TRFS	Captive	High	2.19722	2110	1450	NA	Lek
Karell	2017	1.25141	0.931272	69	1.19705	0.87977	89	0.0599435	0.0257401	Aves	Strix_aluco	Southern_Finland	31	RBC	RBC	qPCR	Wild	High	0	393	520	-0.490365	Monogamous
Ouyang	2016	NA	NA	36	NA	NA	46	0.187249	0.0571379	Aves	Tachycineta_bicolor	Queen’s_University_Biological_Station_in_Elgin_Ontario_Canada	32	RBC	RBC	qPCR	Wild	High	0	21.2	21.2	0	Monogamous
Bize	2009	NA	NA	44	NA	NA	52	0.0436876	0.0412993	Aves	Tachymarptis_melba	Bienne_Switerland	33	RBC	RBC	qPCR	Wild	High	0.693147	90	90	0	Monogamous
Haussmann	2002	8149.36	480.045	12	8289.83	342.565	7	-0.307417	0.228678	Aves	Taeniopygia_guttata	Lab2	34	RBC	RBC	TRFI	Captive	Low	-1.38629	11.9	12.2	0	Monogamous
Heidinger	2012	1.0829	0.50503	42	0.9246	0.34297	57	0.37471	0.0420625	Aves	Taeniopygia_guttata	Lab3	35	RBC	RBC	qPCR	Captive	High	-1.38629	11.9	12.2	0	Monogamous
Heidinger	2012	0.8053	0.30445	34	0.7653	0.31447	45	0.127683	0.0517372	Aves	Taeniopygia_guttata	Lab3	36	RBC	RBC	qPCR	Captive	High	-1.38629	11.9	12.2	0	Monogamous
Dupont	2018	9.3248	0.783556	25	9.26308	0.531012	26	0.091	0.079	Aves	Thalassarche_melanophrys	Cañon_des_sourcils_noirs._Kerguelen_archipelago	37	Feather	Other	TRFS	Wild	High	2.3979	3922	3206	-0.42763	Monogamous
IbanezAlamo	2018	11432.8	1064.36	22	11639.6	869.899	18	-0.206	0.102	Aves	Turdus_merula	Forest	38	RBC	RBC	TRFI	Wild	High	0	102.8	100.3	-0.0232731	Monogamous
IbanezAlamo	2018	10617.2	665.567	10	11196.2	1082.1	12	-0.607	0.192	Aves	Turdus_merula	Urban	39	RBC	RBC	TRFI	Wild	High	0	102.8	100.3	-0.0232731	Monogamous
Young	2013	200.48	45.207	30	185.787	27.4701	5	0.330461	0.234893	Aves	Uria_lomvia	St_Paul/St_Georges/_Bogoslof_islands	40	RBC	RBC	qPCR	Wild	Low	1.60944	961	928	0	Monogamous
Young	2013	8069.64	809.64	38	7340.41	359.991	9	0.956418	0.147158	Aves	Uria_lomvia	St_Paul/St_Georges/_Bogoslof_islands	40	RBC	RBC	TRFS	Wild	Low	1.60944	961	928	0	Monogamous
Young	2017	8162	891	47	7643	868	13	0.577982	0.100984	Aves	Uria_lomvia	St_Paul/St_Georges/_Bogoslof_islands	41	RBC	RBC	TRFS	Wild	High	1.60944	961	928	0	Monogamous
Gangoso	2016	0.98	0.54	9	0.63	0.630159	11	0.56644	0.210041	Aves	Vultur_gryphus	Northwestern_Patagonia_of_Argentina_and_Chile	42	RBC	RBC	qPCR	Wild	High	1.79176	12500	10100	0	Monogamous
Izzo	2010	232.103	119.177	8	298.524	134.008	12	-0.495269	0.214466	Fish	Heterodontus_portusjacksoni	Spencer_Gulf_and_Gulf_St_Vincent_South_Australia	43	Muscle	Other	aqPCR	Wild	High	2.30259	NA	NA	0	NA
Izzo	2010	1.97256	0.116691	9	1.918	0.117204	15	0.45014	0.181999	Fish	Heterodontus_portusjacksoni	Spencer_Gulf_and_Gulf_St_Vincent_South_Australia	43	Muscle	Other	qPCR	Wild	High	2.30259	NA	NA	0	NA
Izzo	2010	24.4084	1.5057	10	25.0707	2.47038	10	-0.310071	0.202404	Fish	Heterodontus_portusjacksoni	Spencer_Gulf_and_Gulf_St_Vincent_South_Australia	43	Muscle	Other	TRFS	Wild	High	2.30259	NA	NA	0	NA
Wilbourn	2017	1.10752	0.167332	39	1.11152	0.17227	34	-0.0233504	0.0550565	Mammalia	Capreolus_capreolus	Trois_fontaine	44	WBC	WBC	qPCR	Wild	High	0.693147	24923.8	23217.4	-0.347068	Polygynous
Wilbourn	2017	1.01016	0.187408	30	1.03831	0.17463	36	-0.15408	0.061291	Mammalia	Capreolus_capreolus	Chizé	45	WBC	WBC	qPCR	Wild	High	0.693147	21590	20369.6	-0.354545	Polygynous
Lewin	2015	12.7307	0.710779	15	13.508	1.06208	51	-0.771403	0.0907826	Mammalia	Crocuta_crocuta	Masai_Mara_National_Reserve_Kenya	46	WBC	WBC	TRFI	Wild	High	1.09861	66000	67037.5	NA	Polygynous
Buddhachat	2017	0.352333	0.203757	15	0.431305	0.238342	105	-0.334612	0.076657	Mammalia	Elephas_maximus	Thailand	47	WBC	WBC	qPCR	Captive	Low	2.30259	3352000	2548000	0	Polygynous
Giroud	2014	0.879539	0.207935	7	0.965289	0.215369	9	-0.382033	0.258529	Mammalia	Eliomys_quercinus	Vienna_Austria	48	Epithelium	Other	qPCR	Captive	High	0	106	95.8	0	NA
Turbill	2013	1.17022	0.250894	12	1.03496	0.363666	8	0.432042	0.213	Mammalia	Glis_glis	Vienna_Austria	49	Ear_tissue	Other	qPCR	Wild	High	0	215	170	0.0404914	Promiscuity
Gardner	2007	16.3	1.5	11	16.1	2	9	0.110083	0.202323	Mammalia	Macaca_fascicularis	Lab4	50	Abdominal_fat	Other	TRFS	Captive	High	1.38629	6418.2	4490	NA	Promiscuity
Gardner	2007	16.3	1.4	11	16.6	1.7	10	-0.185883	0.191732	Mammalia	Macaca_fascicularis	Lab4	50	Arm_Biceps	Other	TRFS	Captive	High	1.38629	6418.2	4490	NA	Promiscuity
Gardner	2007	17	1.8	10	16.6	1.4	10	0.237588	0.201411	Mammalia	Macaca_fascicularis	Lab4	50	Gastrocnemius	Other	TRFS	Captive	High	1.38629	6418.2	4490	NA	Promiscuity
Gardner	2007	15.6	1.3	11	17.2	2.4	9	-0.819229	0.218799	Mammalia	Macaca_fascicularis	Lab4	50	Gluteus_maximus	Other	TRFS	Captive	High	1.38629	6418.2	4490	NA	Promiscuity
Gardner	2007	16.2	0.9	10	17.1	1.8	9	-0.615089	0.221067	Mammalia	Macaca_fascicularis	Lab4	50	Kidney_cortex	Other	TRFS	Captive	High	1.38629	6418.2	4490	NA	Promiscuity
Gardner	2007	16.4	1.4	11	16.5	1.4	10	-0.0685714	0.191021	Mammalia	Macaca_fascicularis	Lab4	50	Kidney_medulla	Other	TRFS	Captive	High	1.38629	6418.2	4490	NA	Promiscuity
Gardner	2007	17	2.2	9	15.7	1.7	9	0.629766	0.233239	Mammalia	Macaca_fascicularis	Lab4	50	Lung	Other	TRFS	Captive	High	1.38629	6418.2	4490	NA	Promiscuity
Gardner	2007	16.2	1.7	11	16.4	2.6	10	-0.0883456	0.191095	Mammalia	Macaca_fascicularis	Lab4	50	Pancreas	Other	TRFS	Captive	High	1.38629	6418.2	4490	NA	Promiscuity
Gardner	2007	16.2	1.3	11	16.2	1.4	9	0	0.20202	Mammalia	Macaca_fascicularis	Lab4	50	Pectoralis_Major	Other	TRFS	Captive	High	1.38629	6418.2	4490	NA	Promiscuity
Gardner	2007	15.5	1.4	10	15.3	2.3	10	0.100607	0.200253	Mammalia	Macaca_fascicularis	Lab4	50	Skin	Other	TRFS	Captive	High	1.38629	6418.2	4490	NA	Promiscuity
Gardner	2007	17.2	1.2	11	16.4	1.5	9	0.57109	0.210174	Mammalia	Macaca_fascicularis	Lab4	50	Spleen	Other	TRFS	Captive	High	1.38629	6418.2	4490	NA	Promiscuity
Gardner	2007	17.9	1.6	6	17.2	2.1	7	0.344676	0.314093	Mammalia	Macaca_fascicularis	Lab4	50	Thyroid	Other	TRFS	Captive	High	1.38629	6418.2	4490	NA	Promiscuity
Smith	2011	15.55	1.57	24	15.92	1.32	24	-0.250921	0.0839892	Mammalia	Macaca_mulatta	National_Institute_on_Aging’s_nonhuman_primate	51	Fat	Other	TRFS	Captive	High	1.09861	10442.9	8575.1	-0.784119	Promiscuity
Smith	2011	14.92	1.58	24	14.96	1.36	24	-0.0266902	0.0833408	Mammalia	Macaca_mulatta	National_Institute_on_Aging’s_nonhuman_primate	51	WBC	WBC	TRFS	Captive	High	1.09861	10442.9	8575.1	-0.784119	Promiscuity
Smith	2011	15.74	1.39	24	16.12	1.26	24	-0.281752	0.0841603	Mammalia	Macaca_mulatta	National_Institute_on_Aging’s_nonhuman_primate	51	Muscle	Other	TRFS	Captive	High	1.09861	10442.9	8575.1	-0.784119	Promiscuity
Smith	2011	14.76	1.45	24	14.98	1.63	24	-0.140276	0.0835383	Mammalia	Macaca_mulatta	National_Institute_on_Aging’s_nonhuman_primate	51	Skin	Other	TRFS	Captive	High	1.09861	10442.9	8575.1	-0.784119	Promiscuity
Beaulieu	2017	1.50873	0.379971	55	1.10739	0.236632	65	1.28413	0.0404372	Mammalia	Mandrillus_sphinx	Lékédy_Park	52	WBC	WBC	qPCR	Wild	High	1.45861	34400	12800	-0.581922	Polygynous
Beirne	2016	9.94839	1.4754	180	9.73321	1.8131	180	0.129909	0.0111346	Mammalia	Meles_meles	Woodchester_Park_Gloucestershire_UK	53	WBC	WBC	qPCR	Wild	High	0.693147	10120	8330	-0.242731	Promiscuity
Ilmonen	2008	1.39771	0.100714	7	1.3914	0.114898	10	0.05476	0.242945	Mammalia	Mus_musculus	Vienna_Austria	54	WBC	WBC	qPCR	Captive	Low	-1.77196	15.03	15.49	NA	Polygynous
CovielloMc	1997	7.26662	1.19479	42	7.79291	0.963328	42	-0.480497	0.0489933	Mammalia	Mus_spretus	Jackson_laboratory	55	Brain	Other	TRFS	Captive	Low	-2.12026	16.4	16.4	NA	Monogamous
CovielloMc	1997	6.63075	0.803028	47	7.25519	0.892375	47	-0.729601	0.0453847	Mammalia	Mus_spretus	Jackson_laboratory	55	Kidney	Other	TRFS	Captive	Low	-2.12026	16.4	16.4	NA	Monogamous
CovielloMc	1997	6.86659	0.811853	58	7.4556	0.908575	52	-0.68101	0.0385802	Mammalia	Mus_spretus	Jackson_laboratory	55	Liver	Other	TRFS	Captive	Low	-2.12026	16.4	16.4	NA	Monogamous
CovielloMc	1997	6.46535	0.827421	49	7.11987	0.774177	78	-0.818306	0.035865	Mammalia	Mus_spretus	Jackson_laboratory	55	Spleen	Other	TRFS	Captive	Low	-2.12026	16.4	16.4	NA	Monogamous
Izzo	2011	164.45	70.0235	15	169.05	103.691	10	-0.052454	0.166722	Mammalia	Neophoca_cinerea	Olive_Island_breeding_colony_South_Australia	56	Biopsy_hind_flippers	Other	qPCR	Wild	High	1.60944	300000	80000	0	Polygynous
Watson	2017	1.18604	0.167759	144	1.19048	0.189281	337	-0.0242031	0.00991241	Mammalia	Ovis_aries	St_Kilda_archipelago	57	WBC	WBC	qPCR	Wild	High	0	28838.5	21368.7	-1.1835	Promiscuity
Scott	2006	29.7417	0.765186	12	29.6011	1.25454	12	0.130631	0.167022	Reptilia	Alligator_mississippiensis	Rockefeller_State_Wildlife_Refuge_in_Grand_Chenier_LA_USA	58	RBC	RBC	TRFI	Wild	Low	2.77259	NA	NA	-0.847298	Promiscuity
Ujvari	2017	0.36489	0.161036	53	0.41086	0.208474	59	-0.238733	0.101722	Reptilia	Chlamydosaurus_kingii	Fogg_dam_conservation_reserve	59	RBC	RBC	qPCR	Wild	High	0.693147	325	199	-1.37339	Polygynous
Olsson	2011	18.08	0.715375	82	18.32	0.764385	79	-0.322869	0.0251771	Reptilia	Lacerta_agilis	Asketunnan_Sweden	60	RBC	RBC	TRFS	Wild	High	1.38629	15	20	-0.679975	Promiscuity
Ujvari	2009	26.2395	2.77811	33	28.7063	2.30641	12	-0.909271	0.122823	Reptilia	Liasis_fuscus	Fogg_dam_conservation_reserve	61	RBC	RBC	TRFS	Wild	Low	0.693147	NA	NA	0	Polygynous
Rollings	2017	25.739	11.4864	42	32.2884	10.981	30	-0.638389	0.059973	Reptilia	Thamnophis_sirtalis	Manitoba_Canada	62	RBC	RBC	qPCR	Wild	High	1.09861	32.78	73.8	0	Polygynous
Dupoue	2017	17.285	1.26934	6	18.91	3.49311	4	-0.621195	0.435961	Reptilia	Zootoca_vivipara	Barnesac	63	RBC	RBC	TRFS	Wild	High	0.693147	NA	NA	-0.441833	Promiscuity
Dupoue	2017	17.972	1.36437	5	17.48	2.06244	5	0.25414	0.403229	Reptilia	Zootoca_vivipara	Belair	64	RBC	RBC	TRFS	Wild	High	0.693147	NA	NA	-0.441833	Promiscuity
Dupoue	2017	8.82	3.99026	5	6.656	0.531159	5	0.686679	0.423576	Reptilia	Zootoca_vivipara	Caroux	65	RBC	RBC	TRFS	Wild	High	0.693147	NA	NA	-0.441833	Promiscuity
Dupoue	2017	19.644	2.83847	5	18.95	1.9686	5	0.25663	0.403293	Reptilia	Zootoca_vivipara	Chalet	66	RBC	RBC	TRFS	Wild	High	0.693147	NA	NA	-0.441833	Promiscuity
Dupoue	2017	18.198	2.22781	5	16.82	1.98037	5	0.590517	0.417436	Reptilia	Zootoca_vivipara	Col_du_Cheval_Mort	67	RBC	RBC	TRFS	Wild	High	0.693147	NA	NA	-0.441833	Promiscuity
Dupoue	2017	22.182	2.41086	5	20.706	2.00604	5	0.601145	0.418069	Reptilia	Zootoca_vivipara	Gerbier_de_Jonc	68	RBC	RBC	TRFS	Wild	High	0.693147	NA	NA	-0.441833	Promiscuity
Dupoue	2017	21.922	3.06955	5	21.386	3.10693	5	0.156762	0.401229	Reptilia	Zootoca_vivipara	Lajo	69	RBC	RBC	TRFS	Wild	High	0.693147	NA	NA	-0.441833	Promiscuity
Dupoue	2017	13.61	1.59025	5	14.134	2.66183	5	-0.215867	0.40233	Reptilia	Zootoca_vivipara	Montselgues	70	RBC	RBC	TRFS	Wild	High	0.693147	NA	NA	-0.441833	Promiscuity
Dupoue	2017	15.73	2.22477	5	16.588	1.7213	5	-0.389621	0.40759	Reptilia	Zootoca_vivipara	Puy_Mary	71	RBC	RBC	TRFS	Wild	High	0.693147	NA	NA	-0.441833	Promiscuity
Dupoue	2017	19.646	2.91762	5	19.56	1.49922	5	0.0334888	0.400056	Reptilia	Zootoca_vivipara	Source_Loire	72	RBC	RBC	TRFS	Wild	High	0.693147	NA	NA	-0.441833	Promiscuity

## Sheet: dataMA2
Author	Year	TL_Male	SDTL_Male	Sample_size_Male	TL_Female	SDTL_Female	Sample_Size_Female	g	Variance	Class	Species	Population	Sample	Sampled_tissue	Tissue	Method_TL_Measurement	Wild/Captive	Data_quality	AFR	Mass_M(g)	Mass_F(g)	Diff_expectancy	Mating_system
Asghar	2015	0.726268	0.21135	36	0.741851	0.134165	32	-0.0859282	0.0590821	Aves	Acrocephalus_arundinaceus	Lake_Kvismaren_Sweden	5	RBC	RBC	qPCR	Wild	High	0	30.7	28.4	0	Monogamous
Bebbington	2016	0.979754	0.353464	466	0.920752	0.319541	371	0.17356	0.00604935	Aves	Acrocephalus_sechellensis	Cousin_Island	6	RBC	RBC	qPCR	Wild	High	0	16.4	15	0	Monogamous
LeVaillant	2015	0.609208	0.282481	24	0.572731	0.336809	26	0.115094	0.0802607	Aves	Aptenodytes_patagonicus	La_grande_Manchotière_Crozet_archipelago	7	RBC	RBC	qPCR	Wild	Low	1.09861	12435	11067	0.109425	Monogamous
Reichert	2015	0.921962	0.44001	53	1.00306	0.57251	53	-0.157681	0.0378531	Aves	Aptenodytes_patagonicus	La_grande_Manchotière_Crozet_archipelago	8	RBC	RBC	qPCR	Wild	High	1.09861	12435	11067	0.109425	Monogamous
Schull	2018	0.939955	0.463379	73	0.988439	0.554797	73	-0.0943604	0.0274278	Aves	Aptenodytes_patagonicus	La_grande_Manchotière_Crozet_archipelago	9	RBC	RBC	qPCR	Wild	Low	1.09861	12435	11067	0.109425	Monogamous
Pauliny	2012	11.9706	0.711977	11	11.5094	0.641415	23	0.67796	0.141147	Aves	Branta_leucopsis	Laus_holfmar_east_coast_of_Gotland_Sweden	10	RBC	RBC	TRFS	Wild	Low	0	1841.5	1595.9	-0.233615	Monogamous
Salomons	2009	5078	506	23	4964	419	25	0.242365	0.0840901	Aves	Corvus_monedula	Haren_Netherland	11	RBC	RBC	TRFI	Wild	High	0.693147	232.47	165.26	NA	Monogamous
Hall	2004	10.2646	1.30304	30	9.67383	1.44826	30	0.423268	0.0681596	Aves	Diomedea_exulans	Bird_Island_South_Georgia	12	RBC	RBC	TRFS	Wild	High	1.94591	9440	7840	0.35775	Monogamous
Juola	2006	8437.24	434.182	6	8471.84	437.578	16	-0.0762021	0.229299	Aves	Fregata_minor	Tern_Island_Northwest_Hawaiian_Islands	13	RBC	RBC	TRFI	Wild	Low	2.07944	927	1183	NA	Monogamous
Khoriauli	2017	0.683437	0.234347	65	0.644701	0.219685	65	0.169538	0.0308798	Aves	Hirundo_rustica	Lombardia_Italy	14	RBC	RBC	qPCR	Wild	High	0	17.6	19.2	0.0222661	Monogamous
Mizutani	2009	5.4	0.74	33	5.66	1.03	49	-0.278445	0.0511839	Aves	Larus_crassirostris	Rishiri_Island_Hokkaido	15	RBC	RBC	TRFS	Wild	High	1.09861	591	522	NA	Monogamous
Mizutani	2013	11.3585	1.06381	53	11.6263	1.64798	19	-0.213566	0.0718162	Aves	Larus_crassirostris	Kabushima_Island_Japan	16	RBC	RBC	TRFS	Wild	High	1.09861	591	522	NA	Monogamous
Johnsen	2017	1.08557	0.265809	55	1.13034	0.333784	42	-0.14951	0.0421066	Aves	Luscinia_svecica	Øvre_Heimdalen_Oppland_Norway	17	RBC	RBC	qPCR	Wild	High	0	17.2	16.5	0	Monogamous
Foote	2011	7.926	0.644323	27	8.35	0.630571	20	-0.652873	0.0915715	Aves	Macronectes_giganteus	Bird_Island_South_Georgia	18	RBC	RBC	TRFS	Wild	Low	2.07944	4940	3850	1.02436	Monogamous
Foote	2008	8.02381	0.493107	21	8.625	0.677003	16	-1.01571	0.124061	Aves	Macronectes_halli	Bird_Island_South_Georgia	19	RBC	RBC	TRFS	Wild	Low	2.07944	4902	3724	0.272644	Monogamous
Sudyka	2014	1.29537	1.00434	36	0.964686	0.433889	20	0.384268	0.0790962	Aves	Parus_caeruleus	Baltic_island_of_Gotland_Sweden	20	RBC	RBC	qPCR	Wild	High	0	11	11	0.194503	Monogamous
Ouyang	2017	25.3214	1.2	23	26.0077	1.6	19	-0.482918	0.0988862	Aves	Parus_major	Ede_Netherlands	21	RBC	RBC	TRFI	Wild	High	0	18.9	17.6	0.115532	Monogamous
Salmon	2017	1.50587	0.517614	35	1.27055	0.452945	44	0.482869	0.0527744	Aves	Parus_major	City_Malmö_Sweden	22	RBC	RBC	qPCR	Wild	High	0	18.9	17.6	0.115532	Monogamous
Salmon	2017	1.24035	0.47702	32	1.23169	0.496503	44	0.0175589	0.0539793	Aves	Parus_major	Forest_Malmö_Sweden	23	RBC	RBC	qPCR	Wild	High	0	18.9	17.6	0.115532	Monogamous
Blevin	2017	9.98114	0.849841	22	9.58806	0.832752	16	0.456626	0.110698	Aves	Rissa_tridactyla	Kongsfjorden_Svalbard	24	RBC	RBC	TRFS	Wild	Low	1.09861	443	393	-0.36528	Monogamous
Bauch	2016	10219.6	622.712	106	10133	618.137	127	0.139085	0.0173495	Aves	Sterna_hirundo	Wilhelmshaven	25	RBC	RBC	TRFI	Wild	High	1.09861	124	126	0	Monogamous
Horn	2011	15.9027	1.09121	24	15.2338	1.11225	17	0.596421	0.104828	Aves	Strigops_habroptila	New_Zealand	26	RBC	RBC	TRFS	Captive	High	2.19722	2110	1450	NA	Lek
Karell	2017	1.25141	0.931272	69	1.19705	0.87977	89	0.0599435	0.0257401	Aves	Strix_aluco	Southern_Finland	27	RBC	RBC	qPCR	Wild	High	0	393	520	-0.490365	Monogamous
Ouyang	2016	NA	NA	36	NA	NA	46	0.187249	0.0571379	Aves	Tachycineta_bicolor	Queen’s_University_Biological_Station_in_Elgin_Ontario_Canada	28	RBC	RBC	qPCR	Wild	High	0	21.2	21.2	0	Monogamous
Bize	2009	NA	NA	44	NA	NA	52	0.0436876	0.0412993	Aves	Tachymarptis_melba	Bienne_Switerland	29	RBC	RBC	qPCR	Wild	High	0.693147	90	90	0	Monogamous
Haussmann	2002	8149.36	480.045	12	8286.22	375.114	6	-0.289719	0.252332	Aves	Taeniopygia_guttata	Lab	30	RBC	RBC	TRFI	Captive	Low	-1.38629	11.9	12.2	0	Monogamous
Heidinger	2012	0.8053	0.30445	34	0.7653	0.31447	45	0.127683	0.0517372	Aves	Taeniopygia_guttata	Lab3	31	RBC	RBC	qPCR	Captive	High	-1.38629	11.9	12.2	0	Monogamous
Gangoso	2016	0.98	0.54	9	0.63	0.630159	11	0.56644	0.210041	Aves	Vultur_gryphus	Northwestern_Patagonia_of_Argentina_and_Chile	32	RBC	RBC	qPCR	Wild	High	1.79176	12500	10100	0	Monogamous
Izzo	2010	186.125	116.435	5	251.015	100.142	8	-0.56755	0.337389	Fish	Heterodontus_portusjacksoni	Spencer_Gulf_and_Gulf_St_Vincent_South_Australia	33	Muscle	Other	aqPCR	Wild	High	2.30259	NA	NA	0	NA
Izzo	2010	2.0066	0.0980806	5	1.90656	0.1023	9	0.928112	0.341875	Fish	Heterodontus_portusjacksoni	Spencer_Gulf_and_Gulf_St_Vincent_South_Australia	33	Muscle	Other	qPCR	Wild	High	2.30259	NA	NA	0	NA
Izzo	2010	24.7375	1.66987	6	24.6033	1.95509	6	0.0681192	0.333527	Fish	Heterodontus_portusjacksoni	Spencer_Gulf_and_Gulf_St_Vincent_South_Australia	33	Muscle	Other	TRFS	Wild	High	2.30259	NA	NA	0	NA
Gao	2015	15.1738	0.760206	8	15.2938	1.78211	21	-0.0737684	0.172713	Fish	Menidia_menidia	Annapolis_Royal_Basin_Canada	1	Brain	Other	qPCR	Captive	High	0	11.5	14.5	NA	Promiscuity
Gao	2015	14.868	0.670668	10	14.9036	0.304147	28	-0.0816701	0.135802	Fish	Menidia_menidia	Annapolis_Royal_Basin_Canada	1	Muscle	Other	qPCR	Captive	High	0	11.5	14.5	NA	Promiscuity
Noreikiene	2017	1.01456	0.37357	39	1.14895	0.41569	44	-0.335789	0.0490475	Fish	Pungitius_pungitius	Lab	2	Brain	Other	qPCR	Captive	Low	0.182322	NA	NA	NA	NA
McLennan	2016	1.25952	0.566185	39	1.43262	0.815079	28	-0.251339	0.0618267	Fish	Salmo_salar	Blackwater_river_Scotland	3	Adipose_fin	Other	qPCR	Wild	High	0.693147	3000	5200	NA	Promiscuity
McLennan	2018	0.969134	0.287992	50	0.864497	0.148529	39	0.436991	0.0467138	Fish	Salmo_salar	NA	4	Adipose_fin	Other	qPCR	Wild	High	0.693147	3000	5200	NA	Promiscuity
Wilbourn	2017	1.11416	0.180958	21	1.13932	0.175768	23	-0.138647	0.0913158	Mammalia	Capreolus_capreolus	Trois_fontaine	34	WBC	WBC	qPCR	Wild	High	0.693147	24923.8	23217.4	-0.347068	Polygynous
Wilbourn	2017	0.980531	0.184695	20	1.03357	0.15663	28	-0.309067	0.0867093	Mammalia	Capreolus_capreolus	Chizé	35	WBC	WBC	qPCR	Wild	High	0.693147	21590	20369.6	-0.354545	Polygynous
Lewin	2015	12.7307	0.710779	15	13.508	1.06208	51	-0.771403	0.0907826	Mammalia	Crocuta_crocuta	Masai_Mara_National_Reserve_Kenya	36	WBC	WBC	TRFI	Wild	High	1.09861	66000	67037.5	NA	Polygynous
Buddhachat	2017	0.352538	0.206417	13	0.43356	0.242329	100	-0.337119	0.087426	Mammalia	Elephas_maximus	Thailand	37	WBC	WBC	qPCR	Captive	Low	2.30259	3352000	2548000	0	Polygynous
Turbill	2013	1.24835	0.267525	5	1.27474	0.482072	3	-0.0648423	0.533596	Mammalia	Glis_glis	Vienna_Austria	38	Ear_tissue	Other	qPCR	Wild	High	0	215	170	0.0404914	Promiscuity
Smith	2011	15.55	1.57	24	15.92	1.32	24	-0.250921	0.0839892	Mammalia	Macaca_mulatta	National_Institute_on_Aging’s_nonhuman_primate	39	Fat	Other	TRFS	Captive	High	1.09861	10442.9	8575.1	-0.784119	Promiscuity
Smith	2011	14.92	1.58	24	14.96	1.36	24	-0.0266902	0.0833408	Mammalia	Macaca_mulatta	National_Institute_on_Aging’s_nonhuman_primate	39	WBC	WBC	TRFS	Wild	High	1.09861	10442.9	8575.1	-0.784119	Promiscuity
Smith	2011	15.74	1.39	24	16.12	1.26	24	-0.281752	0.0841603	Mammalia	Macaca_mulatta	National_Institute_on_Aging’s_nonhuman_primate	39	Muscle	Other	TRFS	Wild	High	1.09861	10442.9	8575.1	-0.784119	Promiscuity
Smith	2011	14.76	1.45	24	14.98	1.63	24	-0.140276	0.0835383	Mammalia	Macaca_mulatta	National_Institute_on_Aging’s_nonhuman_primate	39	Skin	Other	TRFS	Wild	High	1.09861	10442.9	8575.1	-0.784119	Promiscuity
Beaulieu	2017	1.35333	0.331281	30	1.04311	0.220339	45	1.13743	0.0641806	Mammalia	Mandrillus_sphinx	Lékédy_Park	40	WBC	WBC	qPCR	Wild	High	1.45861	34400	12800	-0.581922	Polygynous
Beirne	2016	9.75633	1.45818	129	9.65626	1.86982	112	0.0600187	0.016688	Mammalia	Meles_meles	Woodchester_Park_Gloucestershire_UK	41	WBC	WBC	qPCR	Wild	High	0.693147	10120	8330	-0.242731	Promiscuity
CovielloMc	1997	7.26662	1.19479	42	7.79291	0.963328	42	-0.480497	0.0489933	Mammalia	Mus_spretus	Jackson_laboratory	42	Brain	Other	TRFS	Captive	Low	-2.12026	16.4	16.4	NA	Monogamous
CovielloMc	1997	6.64515	0.805737	46	7.25598	0.932114	43	-0.696793	0.0477226	Mammalia	Mus_spretus	Jackson_laboratory	42	Kidney	Other	TRFS	Captive	Low	-2.12026	16.4	16.4	NA	Monogamous
CovielloMc	1997	6.88325	0.809006	57	7.4459	0.914896	51	-0.649175	0.0391028	Mammalia	Mus_spretus	Jackson_laboratory	42	Liver	Other	TRFS	Captive	Low	-2.12026	16.4	16.4	NA	Monogamous
CovielloMc	1997	6.4594	0.835117	48	7.0906	0.79584	70	-0.772324	0.0376465	Mammalia	Mus_spretus	Jackson_laboratory	42	Spleen	Other	TRFS	Captive	Low	-2.12026	16.4	16.4	NA	Monogamous
Watson	2017	1.12029	0.172599	33	1.19091	0.1995	202	-0.359107	0.0355279	Mammalia	Ovis_aries	St_Kilda_archipelago	43	WBC	WBC	qPCR	Wild	High	0	28838.5	21368.7	-1.1835	Promiscuity
Scott	2006	29.7417	0.765186	12	29.6011	1.25454	12	0.130631	0.167022	Reptilia	Alligator_mississippiensis	Rockefeller_State_Wildlife_Refuge_in_Grand_Chenier_LA_USA	44	RBC	RBC	TRFI	Wild	Low	2.77259	NA	NA	-0.847298	Promiscuity
Ujvari	2017	0.36489	0.161036	53	0.41086	0.208474	59	-0.238733	0.101722	Reptilia	Chlamydosaurus_kingii	Fogg_dam_conservation_reserve	45	RBC	RBC	qPCR	Wild	High	0.693147	325	199	-1.37339	Polygynous
Olsson	2011	18.08	0.715375	82	18.32	0.764385	79	-0.322869	0.0251771	Reptilia	Lacerta_agilis	Asketunnan_Sweden	46	RBC	RBC	TRFS	Wild	High	1.38629	15	20	-0.679975	Promiscuity
Ujvari	2009	26.8981	2.67073	19	28.3516	2.34698	9	-0.54791	0.169103	Reptilia	Liasis_fuscus	Fogg_dam_conservation_reserve	47	RBC	RBC	TRFS	Wild	Low	0.693147	NA	NA	0	Polygynous
Rollings	2017	25.739	11.4864	42	32.2884	10.981	30	-0.638389	0.059973	Reptilia	Thamnophis_sirtalis	Manitoba_Canada	48	RBC	RBC	qPCR	Wild	High	1.09861	32.78	73.8	0	Polygynous

## Sheet: dataMA3
Author	Year	Age_Relationship	Res_TL_Male	Res_SDTL_Male	Sample_Size_Male	Res_TL_Female	Res_SDTL_Female	Sample_Size_Female	g	Variance	Class	Species	Population	Sample	Tissue	Method_TL_Measurement	Wild/Captive	Data_quality	AFR	Mass_M(g)	Mass_F(g)	Diff_expectancy	Mating_system
McLennan	2016	Null	-0.0723381	0.566185	39	0.100757	0.815079	28	-0.251339	0.0618267	Fish	Salmo_salar	Blackwater_river_Scotland	1	Other	qPCR	Wild	High	0.693147	3000	5200	NA	Promiscuity
McLennan	2018	Null	0.0458522	0.287992	50	-0.0587849	0.148529	39	0.436991	0.0467138	Fish	Salmo_salar	NA	2	Other	qPCR	Wild	High	0.693147	3000	5200	NA	Promiscuity
Mizutani	2013	Null	-0.0706761	1.06381	53	0.197149	1.64798	19	-0.213566	0.0718162	Aves	Larus_crassirostris	Kabushima_Island_Japan	3	RBC	TRF	Wild	High	1.09861	591	522	NA	Monogamous
Bauch	2016	Linear	42.3476	593.645	106	-35.3452	594.869	127	0.130302	0.0173444	Aves	Sterna_hirundo	Wilhelmshaven	4	RBC	TRF	Wild	High	1.09861	124	126	0	Monogamous
Bebbington	2016	Linear	0.0276381	0.351351	386	-0.0366609	0.333018	291	0.186928	0.00605291	Aves	Acrocephalus_sechellensis	Cousin_Island	5	RBC	qPCR	Wild	High	0	16.4	15	0	Monogamous
Haussmann	2002	Quadratic	-0.666344	286.195	12	1.33269	365.496	6	-0.00607981	0.250001	Aves	Taeniopygia_guttata	Lab	6	RBC	TRF	Captive	Low	-1.38629	11.9	12.2	0	Monogamous
Khoriauli	2017	Null	0.0193677	0.234347	65	-0.0193677	0.219685	65	0.169538	0.0308798	Aves	Hirundo_rustica	Lombardia_Italy	7	RBC	qPCR	Wild	High	0	17.6	19.2	0.0222661	Monogamous
Sudyka	2014	Null	-0.212581	0.433889	20	0.118101	1.00434	36	-0.384268	0.0790962	Aves	Parus_caeruleus	Baltic_island_of_Gotland_Sweden	8	RBC	qPCR	Wild	High	0	11	11	0.194503	Monogamous
Salmon	2017	Null	0.131063	0.517614	35	-0.104255	0.452945	44	0.482869	0.0527744	Aves	Parus_major	City_Malmö_Sweden	9	RBC	qPCR	Wild	High	0	18.9	17.6	0.115532	Monogamous
Salmon	2017	Null	0.00501628	0.47702	32	-0.0036482	0.496503	44	0.0175589	0.0539793	Aves	Parus_major	Forest_Malmö_Sweden	10	RBC	qPCR	Wild	High	0	18.9	17.6	0.115532	Monogamous
Horn	2011	Null	0.277367	1.09121	24	-0.391577	1.11225	17	0.596421	0.104828	Aves	Strigops_habroptila	New_Zealand	11	RBC	TRF	Wild	High	2.19722	2110	1450	NA	Lek
Juola	2006	Linear	-81.7354	307.189	6	30.6508	290.38	16	-0.366911	0.232226	Aves	Fregata_minor	Tern_Island_Northwest_Hawaiian_Islands	12	RBC	TRF	Wild	Low	2.07944	927	1183	NA	Monogamous
Izzo	2010	Null	-20.8282	118.982	2	5.95092	74.3616	7	-0.28947	0.647512	Fish	Heterodontus_portusjacksoni	Spencer_Gulf_and_Gulf_St_Vincent_South_Australia	13	Other	aqPCR	Wild	High	2.30259	NA	NA	0	NA
Izzo	2010	Null	0.158273	0.00848528	2	-0.0351717	0.1023	9	1.83296	0.763826	Fish	Heterodontus_portusjacksoni	Spencer_Gulf_and_Gulf_St_Vincent_South_Australia	13	Other	qPCR	Wild	High	2.30259	NA	NA	0	NA
Izzo	2010	Null	0.114	2.29715	3	-0.0684	1.60645	5	0.0850302	0.533785	Fish	Heterodontus_portusjacksoni	Spencer_Gulf_and_Gulf_St_Vincent_South_Australia	13	Other	TRF	Wild	High	2.30259	NA	NA	0	NA
Watson	2017	Null	-0.0210254	0.172078	48	0.00433141	0.194067	233	-0.13272	0.0251565	Mammalia	Ovis_aries	St_Kilda_archipelago	14	WBC	qPCR	Wild	High	0	28838.5	21368.7	-1.1835	Promiscuity
Wilbourn	2017	Null	-0.0309379	0.184695	20	0.0220985	0.15663	28	-0.309067	0.0867093	Mammalia	Capreolus_capreolus	Chizé	15	WBC	qPCR	Wild	High	0.693147	21590	20369.6	-0.354545	Polygynous
Wilbourn	2017	Null	-0.0131555	0.180958	21	0.0120115	0.175768	23	-0.138647	0.0913158	Mammalia	Capreolus_capreolus	Trois_fontaine	16	WBC	qPCR	Wild	High	0.693147	24923.8	23217.4	-0.347068	Polygynous
Lewin	2015	Null	-0.551116	0.610745	14	0.154312	1.04936	50	-0.715535	0.0954285	Mammalia	Crocuta_crocuta	Masai_Mara_National_Reserve_Kenya	17	WBC	TRF	Wild	High	1.09861	66000	67037.5	NA	Polygynous
Beaulieu	2017	Null	0.186133	0.331281	30	-0.124089	0.220339	45	1.13743	0.0641806	Mammalia	Mandrillus_sphinx	Lékédy_Park	18	WBC	qPCR	Wild	High	1.45861	34400	12800	-0.581922	Polygynous
Beirne	2016	Linear	0.0455546	1.4423	129	-0.0524692	1.84875	112	0.0594516	0.0166878	Mammalia	Meles_meles	Woodchester_Park_Gloucestershire_UK	19	WBC	qPCR	Wild	High	0.693147	10120	8330	-0.242731	Promiscuity
Buddhachat	2017	Null	-0.0717005	0.206416	13	0.00932106	0.242329	100	-0.337119	0.087426	Mammalia	Elephas_maximus	Thailand	20	WBC	qPCR	Captive	Low	2.30259	3352000	2548000	0	Polygynous
Turbill	2013	Null	-0.0098935	0.267525	5	0.0164892	0.482072	3	-0.0648423	0.533596	Mammalia	Glis_glis	Vienna_Austria	21	Other	qPCR	Wild	High	0	215	170	0.0404914	Promiscuity
CovielloMc	1997	Null	-0.263143	1.19479	42	0.263143	0.963328	42	-0.480497	0.0489933	Mammalia	Mus_spretus	Jackson_laboratory	22	Other	TRF	Captive	Low	-2.12026	16.4	16.4	NA	Monogamous
CovielloMc	1997	Null	-0.295117	0.805737	46	0.315707	0.932114	43	-0.696793	0.0477226	Mammalia	Mus_spretus	Jackson_laboratory	22	Other	TRF	Captive	Low	-2.12026	16.4	16.4	NA	Monogamous
CovielloMc	1997	Quadratic	-0.193691	0.782997	57	0.216478	0.925299	51	-0.477398	0.0382068	Mammalia	Mus_spretus	Jackson_laboratory	22	Other	TRF	Captive	Low	-2.12026	16.4	16.4	NA	Monogamous
CovielloMc	1997	Linear	-0.287308	0.795926	48	0.197011	0.749503	70	-0.626008	0.0367796	Mammalia	Mus_spretus	Jackson_laboratory	22	Other	TRF	Captive	Low	-2.12026	16.4	16.4	NA	Monogamous
Ujvari	2017	Quadratic	-0.0137278	0.148004	53	0.0123317	0.194156	59	-0.148853	0.035916	Reptilia	Chlamydosaurus_kingii	Fogg_dam_conservation_reserve	23	RBC	qPCR	Wild	High	0.693147	325	199	-1.37339	Polygynous
Rollings	2017	Null	-2.72893	11.4864	42	3.8205	10.981	30	-0.574393	0.059434	Reptilia	Thamnophis_sirtalis	Manitoba_Canada	24	RBC	qPCR	Wild	High	1.09861	32.78	73.8	0	Polygynous
Ujvari	2009	Null	-0.423331	2.39858	24	1.01599	2.23699	10	-0.59693	0.146907	Reptilia	Liasis_fuscus	Fogg_dam_conservation_reserve	25	RBC	TRF	Captive	Low	0.693147	NA	NA	0	Polygynous

## Sheet: Data_Species
Class	Species	Age_First_Rep	Ref_Age_First_Rep	Mass_M	Ref_Mass_M	Mass_F	Ref_Mass_F	Surv_M	Ref_Surv_M	Surv_F	Ref_Surv_F	Mating_system	Ref_Mating_system
Actinopterygii	Cyprinus carpio	2.7	Brown et al 2003	3200	Brown et al 2003	4060	Brown et al 2003	0.738	Brown et al 2003	0.801	Brown et al 2003	Polyandrous	Stockley et al 1997
Actinopterygii	Menidia menidia	1	Fay et al 1983	11.5	Conover & Ross 1982	14.5	Conover & Ross 1982	NA	NA	NA	NA	Promiscuity	Conover & Kynard 1984
Actinopterygii	Pungitius pungitius	1.2	Okuda et al 1998	NA	NA	NA	NA	NA	NA	NA	NA	NA	NA
Actinopterygii	Salmo salar	2	McLennan et al 2016	3000	Garant et al 2001	5200	Garant et al 2001	NA	NA	NA	NA	Polyandrous	Garant et al 2001
Aves	Acrocephalus arundinaceus	1	Møller 2006	30.7	Hasselquist et al 1995	28.4	Owens & Hartley 1998	0.51	Saether et al 2004	0.51	Saether et al 2004	Monogamous	Hasselquist et al 1995
Aves	Acrocephalus sechellensis	1	Hammers et al 2012	16.4	Barrett et al 2013	15	Barrett et al 2013	0.84	Brouwer et al, 2006	0.84	Brouwer et al, 2006	Monogamous	Hammers et al 2012
Aves	Aptenodytes patagonicus	3	Weismerkirch et al 1992	12435	Dunning 2007	11067	Dunning 2007	0.914	Weismerkirch et al 1992	0.905	Weismerkirch et al 1992	Monogamous	Bried et al 1999
Aves	Branta leucopsis	1	Pauliny et al 2012	1841.5	Owen & Black 1989	1595.9	Owen & Black 1989	0.95	Pauliny et al 2012	0.96	Pauliny et al 2012	Monogamous	Owen & Black 1989
Aves	Calidris alpina	2	Møller 2006	44.2	Dunning 2007	49.6	Dunning 2007	0.73	Soikkeli 1967	0.73	Soikkeli 1967	Monogamous	Blomqvist & Flodin 2012
Aves	Corvus monedula	2	Møller 2006	232.47	Garamszegi et al 2005	165.26	Garamszegi et al 2005	NA	NA	NA	NA	Monogamous	Henderson et al 2000
Aves	Diomedea exulans	7	Hector et al 1986	9440	Shaffer et al 2001	7840	Shaffer et al 2001	0.95	Croxall et al 1990	0.93	Croxall et al 1990	Monogamous	Tickell 2013
Aves	Fregata minor	8	Valle et al 2006	927	Dunning 2007	1183	Dunning 2007	NA	NA	NA	NA	Monogamous	Juola, PhD thesis 2010
Aves	Hirundo rustica	1	Møller 2006	17.6	Khoriauli et al 2017	19.2	Khoriauli et al 2017	0.343	Møller & Szép 2002	0.338	Møller & Szép 2002	Monogamous	Møller 1995
Aves	Larus crassirostris	3	Kazama et al 2012	591	Thomas et al 2007	522	Thomas et al 2007	NA	NA	NA	NA	Monogamous	Thomas et al 2007
Aves	Leucophaeus pipixcan	2	Burger & Gochfeld 1994	275	Burger & Gochfeld 1996	260	Burger & Gochfeld 1996	NA	NA	NA	NA	Monogamous	Burger & Gochfeld 1994
Aves	Luscinia svecica	1	Møller 2006	17.2	Ellegren 1991	16.5	Ellegren 1991	0.55	Leconte et al 2012	0.55	Leconte et al 2012	Monogamous	Amundsen et al 1997
Aves	Macronectes giganteus	8	Hunter 1984	4940	Dunning 2007	3850	Dunning 2007	0.943	Hunter 1984	0.856	Hunter 1984	Monogamous	Hunter 1987
Aves	Macronectes halli	8	Hunter 1984	4902	Dunning 2007	3724	Dunning 2007	0.916	Hunter 1984	0.893	Hunter 1984	Monogamous	Hunter 1987
Aves	Parus caeruleus	1	Møller 2006	11	Svensson & Nilsson 1995	11	Svenssion & Nilsson 1995	0.31	Owens & Bennett 1994	0.27	Owens & Bennett 1994	Monogamous	Svensson & Nilsson 1995
Aves	Parus major	1	Møller 2006	18.9	Dunning 2007	17.6	Dunning 2007	0.427	Clobert et al 1988	0.399	Clobert et al 1988	Monogamous	Møller & Birkhead 1993
Aves	Riparia riparia	1	Møller 2006	13	Dunning 2007	13.9	Dunning 2007	0.3	Colwey & Siriwardena 2005	0.3	Colwey & Siriwardena 2005	Monogamous	Temrin & Tullberg 1995
Aves	Rissa tridactyla	3	Wooller & Coulson 1977	443	Thomas et al 2007	393	Thomas et al 2007	0.81	Owens & Bennett 1994	0.86	Owens & Bennett 1994	Monogamous	Thomas et al 2007
Aves	Sterna hirundo	3	Ludwigs & Becker 2004	124	Thomas et al 2007	126	Thomas et al 2007	0.88	Breton et al 2014	0.88	Breton et al 2014	Monogamous	Thomas et al 2007
Aves	Strigops habroptila	9	Eason et al 2006	2110	Eason et al 2006	1450	Eason et al 2006	NA	NA	NA	NA	Lek	Eason et al 2006
Aves	Strix aluco	1	Møller 2006	393	Hirons et al 1984	520	Hirons et al 1984	0.79	Newton et al 2016	0.86	Newton et al 2016	Monogamous	Saladin et al 2007
Aves	Tachycineta bicolor	1	Møller 2006	21.2	Dunning 2007	21.2	Dunning 2007	0.51	Shutler & Clark 2003	0.51	Shutler & Clark 2003	Monogamous	Ferretti & Winkler 2009
Aves	Tachymarptis melba	2	Bize et al 2006	90	Bize et al 2006	90	Bize et al 2006	0.77	Bize et al 2006	0.77	Bize et al 2006	Monogamous	Bize et al 2006
Aves	Taeniopygia guttata	0.25	Zann & Runciman 1994	11.9	Dunning 2007	12.2	Dunning 2007	0.28 (3)	Zann & Runciman 1994	0.28	Zann & Runciman 1994	Monogamous	Birkhead et al 1990
Aves	Thalassarche melanophrys	11	Dupont et al 2018	3922	Dunning 2007	3206	Dunning 2007	0.937	Prince et al 1994	0.958	Prince et al 1994	Monogamous	Hirschenhauser et al 2003
Aves	Turdus merula	1	Møller 2006	102.8	Macleod et al 2005	100.3	Macleod et al 2005	0.685	Robinson et al 2010	0.69	Robinson et al 2010	Monogamous	Møller & Birkhead 1993
Aves	Uria lomvia	5	Wiese et al 2004	961	Thomas et al 2007	928	Thomas et al 2007	0.9	Smith & Gaston 2012	0.9	Smith & Gaston 2012	Monogamous	Thomas et al 2007
Aves	Vultur gryphus	6	Speziale et al 2008	12500	Dunning 2007	10100	Dunning 2007	0.94	Newton et al 2016	0.94	Newton et al 2016	Monogamous	Paz-y-Miño et al 2015
Chondrichthyes	Heterodontus portusjacksoni	10	Izzo & Rodda 2012	NA	NA	NA	NA	NA	NA	NA	NA	NA	NA
Mammalia	Capreolus capreolus (Chizé)	2	Gaillard et al 1992	21590	Wilbourn et al 2017	20369.6	Wilbourn et al 2017	0.799	Gaillard et al 2004	0.85	Gaillard et al 2004	Polygynous	Vanpé et al 2010
Mammalia	Capreolus capreolus (Trois-Fontaines)	2	Gaillard et al 1992	24923.8	Wilbourn et al 2017	23217.4	Wilbourn et al 2017	0.809	Gaillard et al 2004	0.857	Gaillard et al 2004	Polygynous	Vanpé et al 2010
Mammalia	Crocuta crocuta	3	Holekamp et al 2007	66000	Morrow & Fricke 2004	67037.5	Morrow & Fricke 2004	NA	NA	NA	NA	Polygynous	Clutton-Brock & Isvaran 2007
Mammalia	Elephas maximus	10	Mumby et al 2015	3352000	Mumby et al 2015	2548000	Mumby et al 2015	0.97	Mar, PhD thesis 2002	0.97	Mar, PhD thesis 2002	Polygynous	Sukumar 2006
Mammalia	Eliomys quercinus	1.5	Ernest 2003	106	Morrow & Fricke 2004	95.8	Morrow & Fricke 2004	0.38	Schaub & Vaterlauss-Schleger 2001	0.38	Schaub & Vaterlauss-Schleger 2001	NA	NA
Mammalia	Glis glis	1	Kryštufek 2010	215	Morrow & Fricke 2004	170	Morrow & Fricke 2004	0.56	Ruf et al 2006	0.55	Ruf et al 2006	Promiscuity	Kryštufek 2010
Mammalia	Macaca fascicularis	4	Xie et al 2013	6418.2	Andrade et al 2004	4490	Andrade et al 2004	NA	NA	NA	NA	Promiscuity	Harcourt et al 1981
Mammalia	Macaca mulatta	3	Kulik et al 2015	10442.9	Andrade et al 2004	8575.1	Andrade et al 2004	0.84	Meikle & Vessey 1988	0.92	Meikle & Vessey 1988	Promiscuity	Harcourt et al 1981
Mammalia	Meles meles	2	Dugdale et al 2011	10120	Morrow & Fricke 2004	8330	Morrow & Fricke 2004	0.84	Dugdale et al 2011	0.87	Dugdale et al 2011	Promiscuity	Dugdale et al 2007
Mammalia	Mus musculus	0.17	Latham & Mason 2004	15.03	Morrow & Fricke 2004	15.49	Morrow & Fricke 2004	NA	NA	NA	NA	Polygynous	Cassaing & Isaac 2007
Mammalia	Mus spretus	0.12	Palomo et al 2009	16.4	Palomo et al 2009	16.4	Palomo et al 2009	NA	NA	NA	NA	Monogamous	Cassaing & Isaac 2007
Mammalia	Neophoca cinerea	5	Izzo, PhD thesis 2010	300000	Morrow & Fricke 2004	80000	Morrow & Fricke 2004	0.85	Campbell, PhD thesis 2003	0.85	Campbell, PhD thesis 2003	Polygynous	Ahonen, PhD thesis 2013
Mammalia	Ovis aries	1	Jones et al 2005	28838.5	Watson et al 2017	21368.7	Watson et al 2017	0.674	Toïgo & Gaillard 2003	0.811	Toïgo & Gaillard 2003	Promiscuity	Preston et al 2012
Reptilia	Alligator mississippiensis	16	Wilkinson et al 2016	NA	NA	NA	NA	0.75	Nichols 1976	0.875	Nichols 1976	Promiscuity	Davis et al 2001
Reptilia	Chlamydosaurus kingii	2	Brook & Griffiths 2004	325	Ujvari et al 2017	199	Ujvari et al 2017	0.65	Brook & Griffiths 2004	0.88	Brook & Griffiths 2004	Polygynous	Brook & Griffiths 2004
Reptilia	Lacerta agilis	4	Olsson 1988	15	Olsson & Madsen 2001	20	Olsson & Madsen 2001	0.53	Berglind 2000	0.69	Berglind 2000	Promiscuity	Olsson & Madsen 2001
Reptilia	Liasis fuscus	2	Thomas Madsen, Personnal comunication	NA	NA	NA	NA	0.786	Madsen et al 2006	0.786	Madsen et al 2006	Polyandrous	Vitt & Caldwell 2013
Reptilia	Thamnophis sirtalis	3	Rollings et al 2017	32.78	Rollings et al 2017	73.8	Rollings et al 2017	0.65	Larsen & Gregory 1989	0.65	Larsen & Gregory 1989	Polygynous	Whittier et al 1985
Reptilia	Zootoca vivipara	2	Chamaillé-James et al 2006	NA	NA	NA	NA	0.44	Massot et al 2011	0.55	Massot et al 2011	Promiscuity	Brom, PhD thesis 2015

## Sheet: HeaderExplanation
dataMA
	Author	First Author
	Year	Year of Publication
	TL_Male	Mean telomere length for male
	SDTL_Male	Standard deviation of telomere length for male
	Sample_size_Male	Number of male mesured
	TL_Female	Mean telomere length for female
	SDTL_Female	Standard deviation of telomere length for female
	Sample_Size_Female	Number of female mesured
	g	Hedge's g
	Variance	Variance of Hedge's g
	Class	Phylogenetic class of the species
	Population	Population of the species
	Sample	The set of individuals used to calculate the effect size
	Sampled_Tissue	Tissue sampled for telomere length measurement
	Tissue	Tissue used in the model (RBC/WBC/Other)
	Method_TL_Measurement	Method used to measure telomere
	Wild/Captive	Type of population
	Data_quality	Data quality index
	AFR	Logarithm of the mean age at first reproduction
	Mass_M	Mean adult mass of males in g
	Mass_F	Mean adult mass of females in g
	Diff_expectancy	Sex difference in life expectancy
	Mating_system	Mating system of the species
Data_Species
	Ref_XXX	References for the variable XXX. Full references are available in Methods_Results_References_ESM.docx file
	Age_First_Rep	Age at first reproduction
	Surv_M	Mean adult survival of Males
	Surv_F	Mean adult survival of Females
