# Supplementary material for: No sex differences in adult telomere length across vertebrates: a meta-analysis
Source: R Soc Open Sci. 2020 Nov 11;7(11):200548. doi: 10.1098/rsos.200548 (PMC7735339; doi:10.1098/rsos.200548)
Supplement: Data for each species included in the meta-analyses [file rsos200548supp3.xlsx]

## Sheet: Feuil1
Class	Species	Age_Sexual_Maturity	Ref_Age_Sexual_Maturity	Mass_M(g)	Ref_Mass_M	Mass_F(g)	Ref_Mass_F	Surv_M(y)	Ref_Surv_M	Surv_F(y)	Ref_Surv_F	Mating_system	Ref_Mating_system
Actinopterygii	Cyprinus carpio	2.7	Brown et al 2003	3200	Brown et al 2003	4060	Brown et al 2003	0.738	Brown et al 2003	0.801	Brown et al 2003	Polyandrous	Stockley et al 1997
Actinopterygii	Menidia menidia	1	Fay et al 1983	11.5	Conover & Ross 1982	14.5	Conover & Ross 1982	NA	NA	NA	NA	Promiscuity	Conover & Kynard 1984
Actinopterygii	Pungitius pungitius	1.2	Okuda et al 1998	NA	NA	NA	NA	NA	NA	NA	NA	NA	NA
Actinopterygii	Salmo salar	2	McLennan et al 2016	3000	Garant et al 2001	5200	Garant et al 2001	NA	NA	NA	NA	Polyandrous	Garant et al 2001
Aves	Acrocephalus arundinaceus	1	Møller 2006	30.7	Hasselquist et al 1995	28.4	Owens & Hartley 1998	0.51	Saether et al 2004	0.51	Saether et al 2004	Monogamous	Hasselquist et al 1995
Aves	Acrocephalus sechellensis	1	Hammers et al 2012	16.4	Barrett et al 2013	15	Barrett et al 2013	0.84	Brouwer et al, 2006	0.84	Brouwer et al, 2006	Monogamous	Hammers et al 2012
Aves	Aptenodytes patagonicus	3	Weismerkirch et al 1992	12435	Dunning 2007	11067	Dunning 2007	0.914	Weismerkirch et al 1992	0.905	Weismerkirch et al 1992	Monogamous	Bried et al 1999
Aves	Branta leucopsis	1	Pauliny et al 2012	1841.5	Owen & Black 1989	1595.9	Owen & Black 1989	0.95	Pauliny et al 2012	0.96	Pauliny et al 2012	Monogamous	Owen & Black 1989
Aves	Calidris alpina	2	Møller 2006	44.2	Dunning 2007	49.6	Dunning 2007	0.73	Soikkeli 1967	0.73	Soikkeli 1967	Monogamous	Blomqvist & Flodin 2012
Aves	Corvus monedula	2	Møller 2006	232.47	Garamszegi et al 2005	165.26	Garamszegi et al 2005	NA	NA	NA	NA	Monogamous	Henderson et al 2000
Aves	Diomedea exulans	7	Hector et al 1986	9440	Shaffer et al 2001	7840	Shaffer et al 2001	0.95	Croxall et al 1990	0.93	Croxall et al 1990	Monogamous	Tickell 2013
Aves	Fregata minor	8	Valle et al 2006	927	Dunning 2007	1183	Dunning 2007	NA	NA	NA	NA	Monogamous	Juola, PhD thesis 2010
Aves	Hirundo rustica	1	Møller 2006	17.6	Khoriauli et al 2017	19.2	Khoriauli et al 2017	0.343	Møller & Szép 2002	0.338	Møller & Szép 2002	Monogamous	Møller 1995
Aves	Larus crassirostris	3	Kazama et al 2012	591	Thomas et al 2007	522	Thomas et al 2007	NA	NA	NA	NA	Monogamous	Thomas et al 2007
Aves	Leucophaeus pipixcan	2	Burger & Gochfeld 1994	275	Burger & Gochfeld 1996	260	Burger & Gochfeld 1996	NA	NA	NA	NA	Monogamous	Burger & Gochfeld 1994
Aves	Luscinia svecica	1	Møller 2006	17.2	Ellegren 1991	16.5	Ellegren 1991	0.55	Leconte et al 2012	0.55	Leconte et al 2012	Monogamous	Amundsen et al 1997
Aves	Macronectes giganteus	8	Hunter 1984	4940	Dunning 2007	3850	Dunning 2007	0.943	Hunter 1984	0.856	Hunter 1984	Monogamous	Hunter 1987
Aves	Macronectes halli	8	Hunter 1984	4902	Dunning 2007	3724	Dunning 2007	0.916	Hunter 1984	0.893	Hunter 1984	Monogamous	Hunter 1987
Aves	Parus caeruleus	1	Møller 2006	11	Svensson & Nilsson 1995	11	Svenssion & Nilsson 1995	0.31	Owens & Bennett 1994	0.27	Owens & Bennett 1994	Monogamous	Svensson & Nilsson 1995
Aves	Parus major	1	Møller 2006	18.9	Dunning 2007	17.6	Dunning 2007	0.427	Clobert et al 1988	0.399	Clobert et al 1988	Monogamous	Møller & Birkhead 1993
Aves	Riparia riparia	1	Møller 2006	13	Dunning 2007	13.9	Dunning 2007	0.3	Colwey & Siriwardena 2005	0.3	Colwey & Siriwardena 2005	Monogamous	Temrin & Tullberg 1995
Aves	Rissa tridactyla	3	Wooller & Coulson 1977	443	Thomas et al 2007	393	Thomas et al 2007	0.81	Owens & Bennett 1994	0.86	Owens & Bennett 1994	Monogamous	Thomas et al 2007
Aves	Sterna hirundo	3	Ludwigs & Becker 2004	124	Thomas et al 2007	126	Thomas et al 2007	0.88	Breton et al 2014	0.88	Breton et al 2014	Monogamous	Thomas et al 2007
Aves	Strigops habroptila	9	Eason et al 2006	2110	Eason et al 2006	1450	Eason et al 2006	NA	NA	NA	NA	Lek	Eason et al 2006
Aves	Strix aluco	1	Møller 2006	393	Hirons et al 1984	520	Hirons et al 1984	0.79	Newton et al 2016	0.86	Newton et al 2016	Monogamous	Saladin et al 2007
Aves	Tachycineta bicolor	1	Møller 2006	21.2	Dunning 2007	21.2	Dunning 2007	0.51	Shutler & Clark 2003	0.51	Shutler & Clark 2003	Monogamous	Ferretti & Winkler 2009
Aves	Tachymarptis melba	2	Bize et al 2006	90	Bize et al 2006	90	Bize et al 2006	0.77	Bize et al 2006	0.77	Bize et al 2006	Monogamous	Bize et al 2006
Aves	Taeniopygia guttata	0.25	Zann & Runciman 1994	11.9	Dunning 2007	12.2	Dunning 2007	0.28 (3)	Zann & Runciman 1994	0.28	Zann & Runciman 1994	Monogamous	Birkhead et al 1990
Aves	Thalassarche melanophrys	11	Dupont et al 2018	3922	Dunning 2007	3206	Dunning 2007	0.937	Prince et al 1994	0.958	Prince et al 1994	Monogamous	Hirschenhauser et al 2003
Aves	Turdus merula	1	Møller 2006	102.8	Macleod et al 2005	100.3	Macleod et al 2005	0.685	Robinson et al 2010	0.69	Robinson et al 2010	Monogamous	Møller & Birkhead 1993
Aves	Uria lomvia	5	Wiese et al 2004	961	Thomas et al 2007	928	Thomas et al 2007	0.9	Smith & Gaston 2012	0.9	Smith & Gaston 2012	Monogamous	Thomas et al 2007
Aves	Vultur gryphus	6	Speziale et al 2008	12500	Dunning 2007	10100	Dunning 2007	0.94	Newton et al 2016	0.94	Newton et al 2016	Monogamous	Paz-y-Miño et al 2015
Chondrichthyes	Heterodontus portusjacksoni	10	Izzo & Rodda 2012	NA	NA	NA	NA	NA	NA	NA	NA	NA	NA
Mammalia	Capreolus capreolus (Chizé)	2	Gaillard et al 1992	21590	Wilbourn et al 2017	20369.6	Wilbourn et al 2017	0.799	Gaillard et al 2004	0.85	Gaillard et al 2004	Polygynous	Vanpé et al 2010
Mammalia	Capreolus capreolus (Trois-Fontaines)	2	Gaillard et al 1992	24923.8	Wilbourn et al 2017	23217.4	Wilbourn et al 2017	0.809	Gaillard et al 2004	0.857	Gaillard et al 2004	Polygynous	Vanpé et al 2010
Mammalia	Crocuta crocuta	3	Holekamp et al 2007	66000	Morrow & Fricke 2004	67037.5	Morrow & Fricke 2004	NA	NA	NA	NA	Polygynous	Clutton-Brock & Isvaran 2007
Mammalia	Elephas maximus	10	Mumby et al 2015	3352000	Mumby et al 2015	2548000	Mumby et al 2015	0.97	Mar, PhD thesis 2002	0.97	Mar, PhD thesis 2002	Polygynous	Sukumar 2006
Mammalia	Eliomys quercinus	1.5	Ernest 2003	106	Morrow & Fricke 2004	95.8	Morrow & Fricke 2004	0.38	Schaub & Vaterlauss-Schleger 2001	0.38	Schaub & Vaterlauss-Schleger 2001	NA	NA
Mammalia	Glis glis	1	Kryštufek 2010	215	Morrow & Fricke 2004	170	Morrow & Fricke 2004	0.56	Ruf et al 2006	0.55	Ruf et al 2006	Promiscuity	Kryštufek 2010
Mammalia	Macaca fascicularis	4	Xie et al 2013	6418.2	Andrade et al 2004	4490	Andrade et al 2004	NA	NA	NA	NA	Promiscuity	Harcourt et al 1981
Mammalia	Macaca mulatta	3	Kulik et al 2015	10442.9	Andrade et al 2004	8575.1	Andrade et al 2004	0.84	Meikle & Vessey 1988	0.92	Meikle & Vessey 1988	Promiscuity	Harcourt et al 1981
Mammalia	Meles meles	2	Dugdale et al 2011	10120	Morrow & Fricke 2004	8330	Morrow & Fricke 2004	0.84	Dugdale et al 2011	0.87	Dugdale et al 2011	Promiscuity	Dugdale et al 2007
Mammalia	Mus musculus	0.17	Latham & Mason 2004	15.03	Morrow & Fricke 2004	15.49	Morrow & Fricke 2004	NA	NA	NA	NA	Polygynous	Cassaing & Isaac 2007
Mammalia	Mus spretus	0.12	Palomo et al 2009	16.4	Palomo et al 2009	16.4	Palomo et al 2009	NA	NA	NA	NA	Monogamous	Cassaing & Isaac 2007
Mammalia	Neophoca cinerea	5	Izzo, PhD thesis 2010	300000	Morrow & Fricke 2004	80000	Morrow & Fricke 2004	0.85	Campbell, PhD thesis 2003	0.85	Campbell, PhD thesis 2003	Polygynous	Ahonen, PhD thesis 2013
Mammalia	Ovis aries	1	Jones et al 2005	28838.5	Watson et al 2017	21368.7	Watson et al 2017	0.674	Toïgo & Gaillard 2003	0.811	Toïgo & Gaillard 2003	Promiscuity	Preston et al 2012
Reptilia	Alligator mississippiensis	16	Wilkinson et al 2016	NA	NA	NA	NA	0.75	Nichols 1976	0.875	Nichols 1976	Promiscuity	Davis et al 2001
Reptilia	Chlamydosaurus kingii	2	Brook & Griffiths 2004	325	Ujvari et al 2017	199	Ujvari et al 2017	0.65	Brook & Griffiths 2004	0.88	Brook & Griffiths 2004	Polygynous	Brook & Griffiths 2004
Reptilia	Lacerta agilis	4	Olsson 1988	15	Olsson & Madsen 2001	20	Olsson & Madsen 2001	0.53	Berglind 2000	0.69	Berglind 2000	Promiscuity	Olsson & Madsen 2001
Reptilia	Liasis fuscus	2	Thomas Madsen, Personnal comunication	NA	NA	NA	NA	0.786	Madsen et al 2006	0.786	Madsen et al 2006	Polyandrous	Vitt & Caldwell 2013
Reptilia	Thamnophis sirtalis	3	Rollings et al 2017	32.78	Rollings et al 2017	73.8	Rollings et al 2017	0.65	Larsen & Gregory 1989	0.65	Larsen & Gregory 1989	Polygynous	Whittier et al 1985
Reptilia	Zootoca vivipara	2	Chamaillé-James et al 2006	NA	NA	NA	NA	0.44	Massot et al 2011	0.55	Massot et al 2011	Promiscuity	Brom, PhD thesis 2015
